# Supplementary material for: From Rare Genetic Variants to Polygenic Risk: Understanding the Genetic Basis of Cardiomyopathies
Source: J Cardiovasc Dev Dis. 2025 Jul 17;12(7):274. doi: 10.3390/jcdd12070274 (PMC12294854; doi:10.3390/jcdd12070274)
Supplement: Supplementary file 1 [file jcdd-12-00274-s001.zip]

Archive with 1 entries (1 files):
- jcdd-3702666-supplementary.pdf
